# Supplementary material for: Prevalence and Patterns of Prenatal Alcohol Exposure in Australian Cohort and Cross-Sectional Studies: A Systematic Review of Data Collection Approaches
Source: Int J Environ Res Public Health. 2022 Oct 12;19(20):13144. doi: 10.3390/ijerph192013144 (PMC9603223; doi:10.3390/ijerph192013144)
Supplement: Supplementary file 1 [file ijerph-19-13144-s001.zip]

Archive with 1 entries (1 files):
- ijerph-1916069-supplementary.pdf
